# Supplementary material for: SPARC Promotes Aerobic Glycolysis and 5‐Fluorouracil Resistance in Colorectal Cancer Through the STAT3/HK2 Axis
Source: Cancer Med. 2025 May 25;14(11):e70972. doi: 10.1002/cam4.70972 (PMC12104208; doi:10.1002/cam4.70972)
Supplement: Supplementary file 1 — Table S1: Antibodies for western bolting. [file CAM4-14-e70972-s002.xlsx]

## Sheet: Sheet1
Supplementary Table S1: Antibodies for western bolting
Antibody	Brand	Cat. No
SPARC Monoclonal antibody	Proteintech	66426-1-Ig
Hexokinase 2 Mouse Monoclonal Antibody	Beyotime, Shanghai, China	AG2142
Stat3 Mouse Monoclonal antibody	CST, MA, USA	9139
Phospho-Stat3 Rabbit Monoclonal antibody	CST, MA, USA	9145
GAPDH Mouse Monoclonal antibody	Proteintech	60004-1-Ig
