# Supplementary material for: SPARC Promotes Aerobic Glycolysis and 5‐Fluorouracil Resistance in Colorectal Cancer Through the STAT3/HK2 Axis
Source: Cancer Med. 2025 May 25;14(11):e70972. doi: 10.1002/cam4.70972 (PMC12104208; doi:10.1002/cam4.70972)
Supplement: Supplementary file 2 — Table S2: Primers for qRT‐PCR assay of gene. [file CAM4-14-e70972-s003.xlsx]

## Sheet: Sheet1
Supplemental Table 2. primers for qRT-PCR assay of gene
Primer Name	Primer Sequence(5’-3’）
Homo-PDK1 Forward	CTGTGATACGGATCAGAAACCG
Homo-PDK1 Reverse	TCCACCAAACAATAAAGAGTGCT
Homo-HIF1A Forward	GAACGTCGAAAAGAAAAGTCTCG
Homo-HIF1A Reverse	CCTTATCAAGATGCGAACTCACA
Homo-HK2 Forward	GAGCCACCACTCACCCTACT
Homo-HK2 Reverse	CCAGGCATTCGGCAATGTG
Homo-LDHB Forward	TGGTATGGCGTGTGCTATCAG
Homo-LDHB Reverse	TTGGCGGTCACAGAATAATCTTT
Homo-LDHA Forward	ATGGCAACTCTAAAGGATCAGC
Homo-LDHA Reverse	CCAACCCCAACAACTGTAATCT
Homo-SLC2A1 Forward	GGCCAAGAGTGTGCTAAAGAA
Homo-SLC2A1-Reverse	ACAGCGTTGATGCCAGACAG
Homo-PKM Forward	ATGTCGAAGCCCCATAGTGAA
Homo-PKM Reverse	TGGGTGGTGAATCAATGTCCA
Homo-GAPDH Forward	GGAGCGAGATCCCTCCAAAAT
Homo-GAPDH Reverse	GGCTGTTGTCATACTTCTCATGG
