# Supplementary material for: SPARC Promotes Aerobic Glycolysis and 5‐Fluorouracil Resistance in Colorectal Cancer Through the STAT3/HK2 Axis
Source: Cancer Med. 2025 May 25;14(11):e70972. doi: 10.1002/cam4.70972 (PMC12104208; doi:10.1002/cam4.70972)
Supplement: Supplementary file 3 — Table S3: Characteristics of CRC patients. [file CAM4-14-e70972-s001.xlsx]

## Sheet: Sheet1
Supplementary Table 3: Characteristics of CRC patients
ID	Sex	Age	T stage	N stage	M stage	OS time	End
1	Male	79	T3	N1	M0	77	Live
2	Male	46	T4b	N1	M0	22	Death
3	Male	78	T3	N0	M0	47	Death
4	Male	69	T3	N0	M0	76	Live
5	Male	64	T3	N0	M0	75	Live
6	Fmale	57	T4b	N1	M1	2	Death
7	Male	75	T4a	N0	M0	0.37	Death
8	Male	65	T4a	N0	M0	75	Live
9	Fmale	70	T4a	N1	M0	19	Death
10	Fmale	77	T4b	N1	M0	74	Live
11	Fmale	70	T4a	N1	M0	74	Live
12	Fmale	57	T4a	N2	M0	51	Death
13	Male	63	T3	N0	M0	1	Death
14	Male	48	T4a	N0	M0	69	Live
15	Male	78	T4a	N0	M0	68	Live
16	Male	64	T3	N0	M0	68	Live
17	Male	58	T4b	N1	M0	68	Live
18	Fmale	49	T4a	N0	M0	67	Live
19	Fmale	51	T4b	N0	M0	66	Live
20	Fmale	69	T4a	N2	M0	66	Live
21	Male	49	T3	N1	M0	66	Live
22	Fmale	73	T4a	N1	M0	66	Live
23	Male	86	T4a	N0	M0	66	Live
24	Male	81	T4a	N0	M0	9	Death
25	Fmale	80	T3	N0	M0	65	Live
26	Male	60	T4a	N0	M0	9	Death
27	Fmale	67	T4a	N0	M0	64	Live
28	Fmale	73	T4a	N1	M0	18	Death
29	Male	39	T4a	N2	M0	10	Death
30	Fmale	77	T3	N0	M0	64	Live
31	Fmale	66	T4a	N0	M0	63	Live
32	Male	72	T3	N0	M0	28	Death
33	Male	78	T3	N0	M0	63	Live
34	Male	66	T3	N1	M0	62	Live
35	Male	57	T2	N0	M0	61	Live
36	Fmale	60	T3	N0	M0	61	Live
37	Fmale	62	T3	N0	M0	61	Live
38	Male	44	T3	N1c	M0	28	Death
39	Fmale	79	T4a	N1	M0	61	Live
40	Fmale	72	T4b	N2	M0	25	Death
41	Male	57	T3	N0	M0	60	Live
42	Male	51	T3	N0	M0	60	Live
43	Fmale	31	T3	N1	M0	60	Live
44	Male	78	T4a	N1	M0	60	Live
45	Fmale	74	T3	N2	M0	60	Live
46	Male	65	T4a	N0	M0	59	Live
47	Fmale	49	T3	N1	M0	59	Live
48	Male	51	T4a	N0	M0	59	Live
49	Fmale	68	T4a	N0	M0	59	Live
50	Fmale	78	T3	N0	M0	59	Live
51	Fmale	57	T4a	N2	M0	40	Death
52	Fmale	60	T3	N0	M0	31	Death
53	Fmale	68	T4b	N0	M0	29	Death
54	Male	58	T2	N0	M0	55	Live
55	Male	62	T4a	N0	M0	55	Live
56	Male	67	T2	N0	M0	54	Live
57	Fmale	78	T4a	N1	M0	54	Live
58	Male	46	T4a	N2	M0	10	Death
59	Male	79	T3	N0	M0	53	Live
60	Male	55	T4a	N1	M1	11	Death
61	Fmale	56	T4a	N2	M0	17	Death
62	Fmale	49	T4b	N2	M1	8	Death
63	Male	48	T3	N0	M0	53	Live
64	Fmale	79	T2	N0	M0	52	Live
65	Male	65	T4a	N0	M0	52	Live
66	Male	61	T4a	N0	M0	52	Live
67	Fmale	40	T4a	N0	M0	26	Death
68	Fmale	42	T4a	N0	M1	52	Live
69	Fmale	57	T2	N0	M0	52	Live
70	Fmale	71	T3	N0	M0	52	Live
71	Male	80	T4a	N0	M0	51	Live
72	Fmale	44	T4a	N0	M1	51	Live
73	Male	54	T3	N0	M0	51	Live
74	Fmale	81	T4a	N0	M0	51	Live
75	Male	76	T4a	N2	M0	13	Death
76	Male	77	T3	N0	M0	51	Live
77	Male	69	T3	N0	M0	51	Live
78	Fmale	86	T3	N0	M0	24	Death
79	Fmale	75	T3	N2	M0	50	Live
80	Fmale	76	T3	N2	M0	50	Live
81	Fmale	65	T4a	N0	M0	49	Live
82	Fmale	55	T4a	N0	M0	49	Live
83	Fmale	83	T2	N0	M0	48	Live
84	Male	81	T4b	N2	M0	47	Live
85	Fmale	51	T2	N0	M0	47	Live
86	Fmale	29	T4a	N2	M0	10	Death
87	Fmale	82	T4a	N1	M0	23	Death
88	Male	71	T3	N0	M0	76	Live
89	Fmale	43	T2	N0	M0	70	Live
90	Male	62	T4a	N0	M0	64	Live
91	Male	68	T2	N0	M0	54	Live
92	Fmale	60	T4b	N2	M0	14	Death
